# Supplementary material for: A Comparison of the Antioxidant Effects Between Hydrogen Gas Inhalation and Vitamin C Supplementation in Response to a 60-Min Treadmill Exercise in Rat Gastrocnemius Muscle
Source: Front Physiol. 2021 Oct 14;12:745194. doi: 10.3389/fphys.2021.745194 (PMC8551389; doi:10.3389/fphys.2021.745194)
Supplement: Supplementary file 1 [file Data_Sheet_1.xlsx]

## Sheet: Sheet1
exercise	intervention	subgroup	MDA	ACO	AGEs	TSOD	MnSOD	CuZnSOD	COX
EO	C	CE0	0.22766	6.22461	76.8543	73.0084	4.21932	68.7891	63.78
EO	C	CE0	0.20702	4.93415	73.9795	89.1577	21.8783	67.2794	64.0137
EO	C	CE0	0.19608	5.31151	93.3286	72.0877	11.6082	60.4795	49.8794
EO	C	CE0	0.19866	5.64115	76.4412	72.1121	12.0881	60.0239	53.0917
EO	C	CE0	0.23994	4.32281	74.6024	56.5228	19.5309	36.9918	46.0246
EO	C	CE0	0.19608	7.0664	74.0993	56.6284	20.2581	36.3704	50.1714
EO	C	CE0	0.21156	5.57401	72.9601	55.2022	17.7498	37.4524	110.563
EO	C	CE0	0.20898	3.79101	72.862	55.4421	18.4798	36.9623	119.236
EO	H	HE0	0.13158	7.87009	111.35	74.311	8.66676	65.6443	132.582
EO	H	HE0	0.15996	5.98127	84.2864	73.8441	8.97392	64.8702	90.1796
EO	H	HE0	0.1419	7.11103	95.5399	70.6124	8.7997	61.8127	79.6665
EO	H	HE0	0.17802	5.09521	97.4368	70.3877	9.19207	61.1956	100.401
EO	H	HE0	0.14964	5.8126	123.715	61.2766	19.7886	41.488	166.975
EO	H	HE0	0.1548	5.01762	81.2305	61.7267	21.3944	40.3323	172.99
EO	H	HE0	0.19608	5.77625	93.7445	65.3171	20.396	44.921	121.009
EO	H	HE0	0.15901	5.17411	99.2017	65.6065	20.8765	44.73	120.441
EO	VC	VCE0	0.17286	4.44367	82.6849	83.9926	15.487	68.5056	122.352
EO	VC	VCE0	0.20382	3.89481	76.0912	83.4449	15.0512	68.3938	67.6932
EO	VC	VCE0	0.13932	6.96302	105.96	68.882	10.0071	58.8749	82.9372
EO	VC	VCE0	0.13674	4.67018	72.9145	69.1136	10.2599	58.8537	41.2353
EO	VC	VCE0	0.2064	4.47795	72.4815	72.1911	23.3603	48.8308	42.4034
EO	VC	VCE0	0.19866	3.93011	86.0457	75.6906	27.8271	47.8635	70.2047
EO	VC	VCE0	0.19608	7.00184	107.114	78.9002	23.5721	55.3281	60.6438
EO	VC	VCE0	0.21414	4.61178	70.6211	79.1741	25.0207	54.1534	82.2441
E1	C	CE1	0.33798	3.82839	87.8594	72.062	9.60164	62.4603	269.077
E1	C	CE1	0.28122	1.64074	161.345	72.5084	10.5874	61.9211	190.279
E1	C	CE1	0.21414	3.91968	85.8949	75.8373	5.30282	70.5345	182.052
E1	C	CE1	0.16512	3.64397	74.1408	75.3015	4.94612	70.3554	175.803
E1	C	CE1	0.24706	3.94602	73.3144	71.2923	23.1161	48.1763	175.443
E1	C	CE1	0.384624	3.51496	73.7553	71.3164	23.6129	47.7035	214.876
E1	C	CE1	0.31992	4.29162	73.2968	67.5037	19.3998	48.104	243.028
E1	C	CE1	0.27117	2.619	73.1873	67.3842	19.5439	47.8402	207.223
E1	H	HE1	0.13674	2.40319	107.67	82.2533	9.01901	73.2343	133.692
E1	H	HE1	0.14706	2.89598	84.1212	82.1016	9.20062	72.9009	196.988
E1	H	HE1	0.12126	2.81538	96.6875	56.1562	7.2879	48.8683	126.333
E1	H	HE1	0.17544	2.83419	162.137	56.544	8.15717	48.3868	186.549
E1	H	HE1	0.17286	3.37114	98.0288	58.7745	18.1786	40.596	160.267
E1	H	HE1	0.22446	2.94473	75.4915	58.4355	17.864	40.5715	182.895
E1	H	HE1	0.12384	2.86772	75.3339	62.63	18.9072	43.7229	168.699
E1	H	HE1	0.16512	1.97013	73.3765	62.6784	19.1332	43.5452	202.306
E1	VC	VCE1	0.14706	1.98189	87.5364	78.5767	7.83733	70.7394	107.351
E1	VC	VCE1	0.10062	2.50963	79.3412	78.3944	7.62996	70.7644	110.788
E1	VC	VCE1	0.1419	4.26205	75.5295	62.5191	8.86871	53.6504	164.647
E1	VC	VCE1	0.12642	1.69194	73.549	61.8597	8.37485	53.4849	111.489
E1	VC	VCE1	0.2322	2.04133	73.0615	60.4691	20.4618	40.0074	102.845
E1	VC	VCE1	0.21414	2.53545	77.8035	60.8136	19.4407	41.3728	119.425
E1	VC	VCE1	0.17028	4.25651	98.1416	64.9449	9.44715	55.4978	109.715
E1	VC	VCE1	0.145527	1.72587	56.1623	64.7412	9.74275	54.9984	128.116
E4	C	CE4	0.19804	1.24307	190.88	71.9271	9.44488	62.4822	124.648
E4	C	CE4	0.11868	2.67381	181.859	71.4826	9.09804	62.3846	129.671
E4	C	CE4	0.1677	5.46136	245.966	61.6805	5.628	56.0525	127.735
E4	C	CE4	0.1935	2.88741	240.182	62.1842	6.50043	55.6837	126.8
E4	C	CE4	0.28122	1.32561	143.336	49.1602	15.3338	33.8264	190.296
E4	C	CE4	0.30444	2.73647	175.157	49.5007	15.8203	33.6804	199.933
E4	C	CE4	0.19546	5.40704	176.026	69.9787	10.9468	59.0319	204.889
E4	C	CE4	0.10062	2.90422	173.76	70.0277	10.9959	59.0319	157.711
E4	H	HE4	0.09804	1.34465	71.3495	86.6544	9.20846	77.4459	53.267
E4	H	HE4	0.14448	4.3701	87.2864	86.187	9.91022	76.2768	137.322
E4	H	HE4	0.1032	3.06279	85.5399	75.2832	8.84967	66.4335	148.761
E4	H	HE4	0.09288	2.5214	97.4368	76.4383	10.3931	66.0452	143.563
E4	H	HE4	0.16512	1.37788	103.715	70.2429	25.7532	44.4897	93.6255
E4	H	HE4	0.129	4.31221	81.2305	70.1117	25.9114	44.2003	92.7494
E4	H	HE4	0.2709	3.17332	93.7445	62.5786	10.4924	52.0861	191.163
E4	H	HE4	0.22704	2.49374	69.2017	63.2071	11.3686	51.8385	108.636
E4	VC	VCE4	0.10836	3.98004	107.143	82.918	10.6356	72.2824	58.4067
E4	VC	VCE4	0.12642	1.28388	190.626	82.9442	11.6102	71.334	51.5148
E4	VC	VCE4	0.13674	3.76228	79.2876	75.0373	10.1731	64.8642	120.075
E4	VC	VCE4	0.1548	2.65274	85.2729	74.9247	10.0358	64.8889	114.818
E4	VC	VCE4	0.04644	4.01356	170.335	65.5969	25.5052	40.0916	74.1763
E4	VC	VCE4	0.09546	1.22386	124.204	65.7423	24.4624	41.2799	83.7981
E4	VC	VCE4	0.1677	3.70348	115.749	59.6798	10.461	49.2189	74.1006
E4	VC	VCE4	0.16254	2.519	137.985	59.6798	11.0383	48.6415	92.457
