# Supplementary material for: A Comparison of the Antioxidant Effects Between Hydrogen Gas Inhalation and Vitamin C Supplementation in Response to a 60-Min Treadmill Exercise in Rat Gastrocnemius Muscle
Source: Front Physiol. 2021 Oct 14;12:745194. doi: 10.3389/fphys.2021.745194 (PMC8551389; doi:10.3389/fphys.2021.745194)
Supplement: Supplementary file 2 [file Data_Sheet_2.xlsx]

## Sheet: Sheet1
exercise	intervention	subgroup	SOD	PGC1	COX1	NRF1	NRF2	TFAM	COX4	CAT	GPX	sqrtNRF1
EO	C	CE0	0.728631	1.13795	0.772948	1.79527	1.14226	0.925225	0.982615	0.911206	1.43862	1.33988
EO	C	CE0	0.824089	0.878088	0.867964	1.58554	0.847271	1.0043	1.03965	0.891835	1.53868	1.25918
EO	C	CE0	1.12243	0.8642	0.567921	0.486859	0.782355	0.748397	1.22368	0.491359	0.724818	0.697753
EO	C	CE0	1.10851	0.871418	0.820038	0.455201	0.520473	0.663826	1.60572	0.555881	0.793185	0.674686
EO	C	CE0	0.574997	1.07922	0.917488	0.795373	1.28077	1.07419	0.730129	1.56118	0.813729	0.891837
EO	C	CE0	0.649602	1.16913	0.949185	0.881747	1.42687	1.38406	0.778746	1.58854	1.21874	0.939014
EO	C	CE0	1.9866	0.792346	1.51004	0.721467	0.634401	0.871414	0.788809	0.684334	0.721267	0.849392
EO	C	CE0	1.46277	1.20765	1.59442	1.27853	1.3656	1.32859	0.850651	1.31567	0.750955	1.13072
EO	C	CE0	0.542365
EO	H	HE0	1.95935	4.1749	1.54953	1.37512	0.727336	1.31258	0.8324	0.851326	2.10315	1.17265
EO	H	HE0	1.9366	3.76147	1.56111	1.52164	0.730969	1.33793	0.843585	0.816176	2.09591	1.23355
EO	H	HE0	1.76249	3.40509	1.0486	1.58069	1.38732	1.07552	1.01598	0.108608	1.59234	1.25726
EO	H	HE0	1.90936	1.77618	1.14138	0.749539	1.54166	1.19106	1.03746	0.170501	1.40789	0.865759
EO	H	HE0	1.25017	4.48269	1.82041	0.762641	0.802401	0.937815	1.31014	0.805719	1.7341	0.873293
EO	H	HE0	1.2381	4.74756	1.47548	0.563582	0.810225	0.982396	1.29749	0.800708	1.36244	0.750721
EO	H	HE0	1.85134	3.49954	1.69081	0.658288	1.55666	1.74757	0.789187	1.22143	0.794437	0.811349
EO	H	HE0	1.83037	3.69754	1.57095	1.44486	1.68271	1.72769	0.792505	0.658324	0.792074	1.20202
EO	H	HE0	1.4675					1.72105	1.03297		0.733888
EO	VC	VCEO	2.26114	2.89511	1.87269	0.58747	2.37548	0.488886	1.19325	0.582533	2.13692	0.766466
EO	VC	VCEO	2.25844	1.24816	1.97674	0.406147	1.42202	0.504908	1.20674	0.675642	1.35479	0.637297
EO	VC	VCEO	0.805037	1.62669	1.03116	0.391498	1.73377	1.67439	0.809287	0.926812	1.28091	0.625698
EO	VC	VCEO	0.787378	1.61321	1.09222	0.467143	1.68796	1.65578	0.808166	0.961493	0.560268	0.683479
EO	VC	VCEO	0.965206	0.925533	0.76874	0.458581	1.51771	0.822094	0.531098	0.79447	0.45519	0.677186
EO	VC	VCEO	0.973443	0.965891	0.858688	0.462168	1.5224	0.765979	0.522726	0.805244	0.625971	0.679829
EO	VC	VCEO	1.24417	1.24557	1.26671	0.124336	1.73898	1.04562	0.835212	0.541278	0.835213	0.352613
EO	VC	VCEO	1.42766	1.87437	1.18775	0.815439	1.84529	0.977982	0.863131	1.02418	1.23946	0.903016
EO	VC	VCEO						0.716289
E1	C	CE1	2.28238	2.99371	1.2772	2.00812	0.99203	1.8504	1.31745	0.41248	1.54289	1.41708
E1	C	CE1	2.28027	2.44924	1.19921	1.497	0.991728	1.74749	1.2063	0.314913	1.4888	1.22352
E1	C	CE1	1.23009	5.35251	2.08933	2.68211	1.39467	1.00029	1.38149	0.694123	0.333065	1.63772
E1	C	CE1	1.14408	4.35016	2.01763	2.54301	1.20856	0.903794	1.26683	0.777907	1.25089	1.59468
E1	C	CE1	0.858344	3.79326	1.30474	1.35606	0.786705	0.898678	0.942779	0.359197	1.23259	1.1645
E1	C	CE1	0.841846	3.75923	1.22753	1.32299	0.802679	0.864463	0.753088	0.350831	1.00465	1.15021
E1	C	CE1	1.19926	4.07633	2.08337	1.80015	1.09146	1.29828	1.04566	0.804243	0.820224	1.3417
E1	C	CE1	1.24721	3.14025	2.02012	1.2941	1.06769	1.29431	1.27436	0.825997	0.779323	1.13759
E1	C	CE1	1.749		1.52338		1.67826	1.96584
E1	H	HE1	1.54973	3.71739	1.27537	0.716084	1.9569	1.28765	0.810463	1.04517	1.06842	0.846217
E1	H	HE1	1.52819	4.37615	1.41426	0.774259	2.02433	1.25552	0.66558	1.08754	1.02361	0.87992
E1	H	HE1	0.765581	1.87311	1.19118	1.80447	2.16115	0.812746	1.47104	0.746311	0.490284	1.34331
E1	H	HE1	0.788743	1.65111	2.20126	1.40793	1.32311	0.709501	0.945549	0.70361	0.450841	1.18656
E1	H	HE1	2.21983	3.99024	1.87841	1.19423	1.46948	1.80995	0.878518	1.22985	1.6737	1.09281
E1	H	HE1	2.33697	4.05336	2.28769	1.26266	1.56885	2.29445	0.897754	1.3741	1.72075	1.12368
E1	H	HE1	1.69845	2.57689	1.36904	0.909661	1.65063	1.46308	0.900436	1.10065	1.62769	0.953762
E1	H	HE1	1.75837	3.94184	1.65739	1.06577	1.84204	1.55865	0.990652	1.26368	1.72297	1.03236
E1	H	HE1	1.68615					1.53609	0.712136
E1	VC	VCE1	1.64661	1.589	1.38573	0.708499	1.30149	1.21261	0.888777	0.977745	1.6613	0.841724
E1	VC	VCE1	1.68156	1.50441	1.35072	0.870275	1.3214	1.23069	0.884984	0.965347	1.7316	0.932885
E1	VC	VCE1	1.72022	2.56967	1.71056	0.966044	1.80743	1.57895	0.924361	1.4494	2.49274	0.982875
E1	VC	VCE1	1.82754	2.64504	1.79295	1.29265	1.79057	1.65121	0.650701	1.43494	1.83659	1.13695
E1	VC	VCE1	2.03044	1.15066	1.54236	0.740175	1.96587	1.84339	0.845274	0.546067	1.26948	0.860334
E1	VC	VCE1	1.94264	3.99358	1.73197	0.80244	1.95481	1.29268	0.831659	0.541984	1.41305	0.89579
E1	VC	VCE1	1.94689	2.04206	1.19145	0.638273	1.59026	1.36852	1.43078	1.26886	1.67795	0.79892
E1	VC	VCE1	1.37934	2.45832	1.25513	0.673666	1.79602	1.58902	1.45547	0.85327	1.12108	0.820772
E1	VC	VCE1			1.91609				0.632908
E4	C	CE4	1.49713	5.88533	2.25783	0.62079	1.08158	2.03672	0.613936	1.46412	0.624155	0.787902
E4	C	CE4	1.22716	6.0959	1.49084	0.671444	0.995489	1.94545	0.940749	1.51987	0.817873	0.819417
E4	C	CE4	1.63249	7.68433	1.61282	0.910236	1.0874	1.53481	1.49661	2.35595	1.84055	0.954063
E4	C	CE4	1.63964	7.47806	2.68133	0.654875	1.08143	1.40103	1.54473	2.35133	1.96293	0.809243
E4	C	CE4	2.74279	8.05916	2.04876	0.959842	1.41087	3.15226	1.51695	2.28165	1.0595	0.979715
E4	C	CE4	2.5135	8.18489	2.06807	0.95965	1.2388	3.47077	0.887303	2.24607	0.608886	0.979617
E4	C	CE4	1.51998	3.20885	1.97661	0.622409	0.93962	2.26917	0.86371	1.84566	1.03642	0.788929
E4	C	CE4	1.52864	3.01077	2.14538	0.699224	1.36249	2.18652	1.43232	2.19642	1.15232	0.836196
E4	C	CE4						1.96752
E4	H	HE4	0.833078	10.876	1.81179	0.385589	1.76642	1.90092	0.731353	1.54657	1.05922	0.620958
E4	H	HE4	0.897425	10.7054	2.00057	0.328491	1.71031	1.90836	1.17984	3.17951	1.11923	0.573141
E4	H	HE4	2.3872	7.65581	2.03055	1.28035	1.89404	2.90066	1.16293	3.31079	1.73782	1.13152
E4	H	HE4	2.60244	11.5412	1.68304	1.49532	2.00446	2.92129	1.20466	1.45618	2.55111	1.22283
E4	H	HE4	2.47159	7.49456	1.62602	0.659118	2.0521	1.9062	1.07194	1.50357	1.33903	0.811861
E4	H	HE4	2.18658	9.65459	1.83039	0.629113	1.98743	1.60611	1.17372	2.54619	1.33867	0.793166
E4	H	HE4	1.83438	7.07334	1.97466	1.03976	1.70428	2.04095	1.20447	2.47793	2.03198	1.01969
E4	H	HE4	1.22754	11.0643	1.70325	0.996763	1.90246	2.43172	0.742184	2.05543	1.89694	0.99838
E4	H	HE4
E4	VC	VCE4	2.34913	5.58339	1.39871	0.658879	0.924916	1.76342	1.57213	2.35601	3.26072	0.811714
E4	VC	VCE4	2.46421	6.28676	2.28652	0.696307	1.06834	1.99498	1.12953	2.34949	2.16138	0.83445
E4	VC	VCE4	1.68972	3.46911	2.19079	1.03032	1.14489	1.37047	0.749303	1.87756	2.37137	1.01505
E4	VC	VCE4	1.67714	4.41861	2.10111	1.03309	1.12336	1.35302	0.80981	1.94152	0.441023	1.01641
E4	VC	VCE4	1.26092	7.61932	1.68316	1.41578	1.15865	2.04262	0.8022	0.784889	0.459344	1.18987
E4	VC	VCE4	1.22087	8.67641	1.93206	1.2215	0.9639	1.54012	0.943372	0.734457	1.09543	1.10522
E4	VC	VCE4	1.27862	6.10429	1.54223	2.52434	1.51032	1.48164	1.0168	1.23497	0.915087	1.58882
E4	VC	VCE4	1.20371	6.12256	1.60363	1.22575	1.25644	1.17132	1.07423	1.20227	1.51863	1.10714
E4	VC	VCE4	1.3988					1.52097
