# Supplementary material for: A Comparison of the Antioxidant Effects Between Hydrogen Gas Inhalation and Vitamin C Supplementation in Response to a 60-Min Treadmill Exercise in Rat Gastrocnemius Muscle
Source: Front Physiol. 2021 Oct 14;12:745194. doi: 10.3389/fphys.2021.745194 (PMC8551389; doi:10.3389/fphys.2021.745194)
Supplement: Supplementary file 3 [file Data_Sheet_3.xlsx]

## Sheet: Sheet1
exercise	intervention	subgroup	PGC1	TFAM	CAMP	CREB	AMPK	P53	sqrtCAMP	sqrtP53
EO	C	CE0	1.06931	1.21673	0.658963	0.749373	0.735704	1.36318	0.811765	1.16755
EO	C	CE0	0.895423	0.878758	1.32901	0.604364	1.55594	1.04359	1.15282	1.02156
EO	C	CE0	0.85521	1.30285	1.19014	0.678	0.907432	1.03059	1.09093	1.01518
EO	C	CE0	0.897961	1.28389	1.4363	0.951525	1.51659	1.41035	1.19846	1.18758
EO	C	CE0	1.05534	0.960207	0.760124	1.18546	0.854377	1.066	0.871851	1.03247
EO	C	CE0	0.622726	1.20939	0.925101	0.631513	0.860119	1.59235	0.961822	1.26188
EO	C	CE0	0.44924	1.2567	1.17522	0.705373	1.12547	0.719257	1.08407	0.84809
EO	C	CE0	1.43444	1.20901	1.04713	0.99242	1.07427	1.29754	1.0233	1.1391
EO	C	CE0	0.927094			1.04998
EO	H	HE0	0.896439	0.877368	0.810932	0.825835	0.418044	0.971771	0.900518	0.985784
EO	H	HE0	0.541888	1.3816	0.735374	1.05076	1.04468	1.12236	0.85754	1.05942
EO	H	HE0	1.10378	0.868773	1.23077	0.993602	0.474327	0.777423	1.1094	0.881716
EO	H	HE0	0.897972	0.805217	1.21985	0.391285	1.04479	1.22639	1.10447	1.10742
EO	H	HE0	0.809359	0.629572	1.13613	1.27658	1.14618	0.808941	1.06589	0.899411
EO	H	HE0	1.00378	1.47646	0.803556	1.25579	1.03085	1.23697	0.896413	1.11219
EO	H	HE0	0.922249	1.02335	1.22975	1.05593	0.611239	1.15654	1.10894	1.07542
EO	H	HE0	0.72379	0.700047	0.790612	0.638973	0.724795	0.872122	0.889164	0.933875
EO	H	HE0	0.782951	1.28398		0.978327		0.751711		0.867013
EO	VC	VCE0	1.07064	0.894658	0.730927	0.873296	0.556817	1.1094	0.854943	1.05328
EO	VC	VCE0	1.15898	1.10286	0.768015	0.69748	1.1486	0.824774	0.876365	0.908171
EO	VC	VCE0	0.787924	0.812327	1.4677	1.11441	0.265584	1.03838	1.21149	1.01901
EO	VC	VCE0	0.708513	0.816056	1.55198	1.35455	0.917972	0.727907	1.24579	0.853175
EO	VC	VCE0	1.04791	0.814811	0.818503	1.17713	0.621111	1.04429	0.904712	1.0219
EO	VC	VCE0	0.794436	1.21125	0.965027	1.02502	0.890792	0.64151	0.982358	0.800943
EO	VC	VCE0	0.474145	0.586731	0.816604	0.964533	0.459713	1.05986	0.903661	1.02949
EO	VC	VCE0	1.29595	0.890519	1.19601	0.972694	0.674158	1.1032	1.09362	1.05033
EO	VC	VCE0	0.823623	1.17345		0.878247		0.93149		0.965137
E1	C	CE1	1.82621	0.969186	1.33694	1.54848	1.61094	0.894932	1.15626	0.946008
E1	C	CE1	2.0274	1.59175	1.14881	0.81998	1.31282	0.728191	1.07182	0.853341
E1	C	CE1	0.963412	1.06076	0.965469	1.13634	1.22887	1.54061	0.982583	1.24121
E1	C	CE1	1.52506	1.07268	1.6878	0.908436	1.02089	1.20432	1.29915	1.09742
E1	C	CE1	1.24072	1.07137	1.01276	1.28996	1.67856	0.797615	1.00636	0.893093
E1	C	CE1	1.25566	0.948411	1.22478	1.23033	1.06797	0.922238	1.1067	0.960332
E1	C	CE1	1.79709	1.10258	0.960142	1.25407	1.29751	0.975781	0.979868	0.987816
E1	C	CE1	0.917786	1.28707	1.44721	1.40681	1.30147	1.02761	1.203	1.01371
E1	C	CE1	1.06775	1.05713		1.01111
E1	H	HE1	0.863765	1.04074	0.494104	1.27384	0.81275	0.68456	0.702925	0.827381
E1	H	HE1	0.789495	1.04794	1.17412	0.905456	1.2875	1.33442	1.08357	1.15517
E1	H	HE1	1.22447	1.16148	0.780265	0.838757	0.544549	1.22918	0.883326	1.10868
E1	H	HE1	1.35863	0.752247	1.11408	0.882069	0.862458	0.604145	1.0555	0.777268
E1	H	HE1	0.869191	0.792941	1.22099	1.12401	1.15705	0.911374	1.10499	0.954659
E1	H	HE1	0.818118	0.893342	0.487941	0.839546	0.533076	1.11541	0.698528	1.05613
E1	H	HE1	1.77145	0.969482	0.815388	0.964229	0.793955	0.661672	0.902988	0.813432
E1	H	HE1	1.12686	0.708313	1.13056	1.05947	0.781421	0.840245	1.06328	0.916649
E1	H	HE1	1.12399	1.43967		0.942874
E1	VC	VCE1	0.73164	0.728724	0.981176	0.97274	1.08623	0.958435	0.990543	0.978997
E1	VC	VCE1	1.20112	0.931451	0.854132	0.988641	0.898278	0.826801	0.924193	0.909286
E1	VC	VCE1	0.678106	0.948319	0.779074	0.974234	0.343601	1.14003	0.882652	1.06772
E1	VC	VCE1	1.31199	0.7985	0.701175	1.28774	0.972553	0.982492	0.837362	0.991207
E1	VC	VCE1	0.924731	0.554808	0.814354	1.22029	0.511816	1.43473	0.902416	1.1978
E1	VC	VCE1	0.344473	0.64316	0.556901	1.22256	0.785717	1.36575	0.746258	1.16865
E1	VC	VCE1	0.39925	1.09294	1.07227	0.95435	1.24212	1.11265	1.0355	1.05482
E1	VC	VCE1	0.875654	1.13624	0.954103	1.29313	0.768411	0.920147	0.976782	0.959243
E1	VC	VCE1	1.14284			1.08498
E4	C	CE4	1.16498	1.02315	0.627209	0.657905	1.24848	1.08322	0.791965	1.04078
E4	C	CE4	0.866135	1.15979	1.19104	1.05702	1.50821	1.15968	1.09135	1.07689
E4	C	CE4	1.09135	1.20565	0.617709	1.33852	0.611468	0.967587	0.785945	0.98366
E4	C	CE4	0.870643	1.26407	0.724799	0.85731	0.688927	1.0436	0.851351	1.02157
E4	C	CE4	1.04031	0.616193	0.857805	0.799463	1.55848	0.644763	0.926178	0.802971
E4	C	CE4	1.10146	0.863795	1.30154	0.627146	1.28599	1.02267	1.14085	1.01127
E4	C	CE4	1.26013	0.607811	0.972012	1.03341	1.65982	1.25534	0.985907	1.12042
E4	C	CE4	1.08201	0.858442	0.896327	0.854161	1.15742	1.14231	0.946745	1.06879
E4	C	CE4	1.57104	1.00951		1.26383
E4	H	HE4	1.8709	1.25907	0.519389	0.715263	0.891079	0.991202	0.720686	0.995591
E4	H	HE4	1.55595	1.10811	1.18262	0.81403	1.59847	1.24281	1.08749	1.11481
E4	H	HE4	1.69486	0.976445	0.721653	1.30669	0.813847	1.05113	0.849502	1.02525
E4	H	HE4	1.36329	0.999231	0.692473	0.818909	0.776733	2.04385	0.83215	1.42963
E4	H	HE4	1.56901	0.675588	0.594712	0.674836	1.18907	0.763448	0.771176	0.873755
E4	H	HE4	1.52609	0.929875	1.18914	0.709282	0.980441	0.850969	1.09048	0.92248
E4	H	HE4	1.00809	1.08349	0.794105	1.09068	1.51432	1.201	0.891126	1.0959
E4	H	HE4	1.02753	1.30601	0.584124	1.24102	1.18565	0.934789	0.76428	0.966845
E4	H	HE4	1.83014	0.641875		1.08697
E4	VC	VCE4	0.941321	0.86938	0.700203	0.803486	1.2451	1.07409	0.836781	1.03638
E4	VC	VCE4	1.0381	0.807699	0.743718	0.965912	1.13823	0.720669	0.862391	0.848922
E4	VC	VCE4	0.971629	1.16458	0.705061	1.02378	0.439525	1.05466	0.839679	1.02696
E4	VC	VCE4	1.36959	0.391815	0.756571	0.708132	0.960091	1.32789	0.869811	1.15234
E4	VC	VCE4	1.69891	0.431169	0.511403	1.11724	0.996274	1.02791	0.715124	1.01386
E4	VC	VCE4	0.863726	1.07293	0.894777	1.1164	0.794125	0.916138	0.945927	0.957151
E4	VC	VCE4	0.991963	1.05162	0.530117	0.808071	0.974856	1.02846	0.728091	1.01413
E4	VC	VCE4	1.01598	0.598376	0.901476	0.703648	0.746328	1.04974	0.949461	1.02457
E4	VC	VCE4	0.954724			0.924756
